# Supplementary material for: Resistance Signatures Manifested in Early Drug Response in Cancer and Across Species
Source: bioRxiv. 2025 May 18:2024.07.05.602281. Preprint. [Version 2] doi: 10.1101/2024.07.05.602281 (PMC12132492; doi:10.1101/2024.07.05.602281)
Supplement: Supplement 3 [file media-3.xlsx]

## Sheet: CRISPR_gene_ranks
gene
